# Supplementary material for: Occurrence and Exposure Assessment of Deoxynivalenol and Its Acetylated Derivatives from Grains and Grain Products in Zhejiang Province, China (2017–2020)
Source: Toxins (Basel). 2022 Aug 25;14(9):586. doi: 10.3390/toxins14090586 (PMC9501392; doi:10.3390/toxins14090586)
Supplement: Supplementary file 1 [file toxins-14-00586-s001.zip]

Archive with 1 entries (1 files):
- toxins-1830066-supplementary.pdf
